# Supplementary material for: Atrial fibroblast–derived macrophage migration inhibitory factor promotes atrial macrophage accumulation in postoperative atrial fibrillation
Source: JCI Insight. 2025 Aug 14;10(18):e190756. doi: 10.1172/jci.insight.190756 (PMC12487863; doi:10.1172/jci.insight.190756)
Supplement: Supporting data values [file jciinsight-10-190756-s065.xlsx]

## Sheet: Fig1F
F4/80							CXCR2
	Sh	TAF	MIF-i					Sh	TAF	MIF-i
	1.30895	6.16226	4.31241					0.901248	1.02389	1.23956
	1.00541	4.19038	2.29152					1.06434	1.17428	1.16588
	0.699549	5.04835	3.43589					1.03911	0.970526	1.3295
	1.36937	10.3267	2.22405					1.04016	0.864154	1.34608
	1.02569	8.68371						1.00287	1.03957
	0.590511	3.65098	3.85348					0.968877	1.01916	0.893688
Mean	0.999913	6.34374	3.22347				Mean	1.00277	1.01526	1.19494
Error bars (SEM)	0.12787	1.07918	0.418042				Error bars (SEM)	0.0244715	0.0411508	0.0820172

## Sheet: Fig1G
	Sh	TAF	MIF-i
	0.29	2.04	0.8
	0.85	1.17	1
	0.53	1.13	1.1
	0.58	1.29	0.85
	0.65	2.03
Mean	0.58	1.532	0.9375
Error bars (SEM)	0.0906642	0.207036	0.0688446

## Sheet: Fig1H
MIF levels
	SR	poAF
	18.9349	56.8047
	19.2308	29.5858
	38.7574	79.2899
	44.3787	28.4024
	57.6923	69.2308
	22.1893	39.9408
		96.1538
		67.7515
		64.2012
		39.9408
		48.5207
Mean	33.5306	56.3475
Error bars (SEM)	6.51903	6.44244

## Sheet: Fig1I
	Veh	SR	poAF	poAF+MIF-i
	0.588158	2.64982	5.72868	2.66598
	1.4247	1.98946	7.1881	3.78048
	1.0536	1.3373	3.46666	2.54444
	0.946769	0.866195	4.20892	3.41914
Mean	1.00331	1.71069	5.14809	3.10251
Error bars (SEM)	0.172154	0.388616	0.827041	0.297476

## Sheet: FigS2
	Sh	Th	MIF-i
	287.452	0	6.287
	0	1.912	0
	0	34.898	62.473
	0	14.578	0
	41.52	0	0
	0	11.161	0
	319.849	64.757	28.443
	2.698	26.201	4.296
	3.365	565.622
	10.006	46.262	0
		48.264
		12.407
		67.637
		367.779
		37.264
		505.524
		1.679
Mean	66.489	106.232	11.2777
Error bars (SEM)	39.8004	44.3881	7.09576

## Sheet: FigS3
	Sh	TAF	MIF-i
	0	0.138	0.076
	0.038	0.048	0.027
	0	0.051	0.062
	0.024	0.039	0.035
Mean	0.0155	0.069	0.05
Error bars (SEM)	0.00939415	0.0231409	0.0114528

## Sheet: FigS4
	Veh	SR	poAF	poAF+MIF-i
	1.01053	27.7603	18.7143	1.03662
	1.09615	28.7781	20.5121	0.934876
	0.950184	26.4394	14.7501	0.652009
	0.941132	28.3128	24.5033	0.575231
Mean	0.999499	27.8226	19.62	0.799685
Error bars (SEM)	0.0357093	0.505821	2.02441	0.110531
